# Supplementary material for: ﻿Review of the genus Karschia Walter, 1889 from Xizang, China (Solifugae, Karschiidae)
Source: Zookeys. 2024 Jun 4;1204:155–90. doi: 10.3897/zookeys.1204.120164 (PMC11167280; doi:10.3897/zookeys.1204.120164)
Supplement: XML Treatment for Karschia (Karschia) zhui [file zookeys.1204.120164-treatment4.xml]

<!DOCTYPE tp:taxon-treatment
  PUBLIC "-//TaxonX//DTD Taxonomic Treatment Publishing DTD v0 20100105//EN" "tax-treatment-NSO.dtd">
<tp:taxon-treatment xmlns:tp="http://www.plazi.org/taxpub"><tp:treatment-meta><kwd-group><label>Taxon classification</label><kwd>
                <named-content content-type="kingdom">Animalia</named-content>
              </kwd><kwd>
                <named-content content-type="order">Solifugae</named-content>
              </kwd><kwd>
                <named-content content-type="family">Karschiidae</named-content>
              </kwd></kwd-group><mixed-citation publication-type="journal"><person-group><name><surname>Fan</surname><given-names>Wenlong</given-names></name><name><surname>Zhang</surname><given-names>Chao</given-names></name><name><surname>Zhang</surname><given-names>Feng</given-names></name></person-group><article-title>﻿Review of the genus <italic><tp:taxon-name><tp:taxon-name-part taxon-name-part-type="genus" reg="Karschia">Karschia</tp:taxon-name-part></tp:taxon-name></italic> Walter, 1889 from Xizang, China (<tp:taxon-name><tp:taxon-name-part taxon-name-part-type="order">Solifugae</tp:taxon-name-part></tp:taxon-name>, <tp:taxon-name><tp:taxon-name-part taxon-name-part-type="family">Karschiidae</tp:taxon-name-part></tp:taxon-name>)</article-title><source>Zookeys</source><day>04</day><month>06</month><year>2024</year><volume>1204</volume><fpage>155</fpage><lpage>190</lpage><pub-id pub-id-type="doi">10.3897/zookeys.1204.120164</pub-id></mixed-citation></tp:treatment-meta><tp:nomenclature><label>﻿</label><tp:taxon-name><object-id xmlns:xlink="http://www.w3.org/1999/xlink" content-type="arpha" xlink:type="simple">678B85C3-5C89-53CC-83D6-822353322E2D</object-id><tp:taxon-name-part taxon-name-part-type="genus" reg="Karschia">Karschia</tp:taxon-name-part> (<tp:taxon-name-part taxon-name-part-type="subgenus" reg="Karschia">Karschia</tp:taxon-name-part>) <tp:taxon-name-part taxon-name-part-type="species" reg="zhui">zhui</tp:taxon-name-part><object-id xmlns:xlink="http://www.w3.org/1999/xlink" content-type="zoobank" xlink:type="simple">https://zoobank.org/CC55BE2C-C5C7-4B7D-A4A8-8019022A4339</object-id></tp:taxon-name><tp:taxon-status xmlns:xlink="http://www.w3.org/1999/xlink" xlink:type="simple">sp. nov.</tp:taxon-status><xref ref-type="fig" rid="F1">Figs 1</xref><xref ref-type="fig" rid="F4">, 4E–H</xref><xref ref-type="fig" rid="F7">, 7A, B</xref><xref ref-type="fig" rid="F9">, 9E–H</xref><xref ref-type="fig" rid="F11">, 11D</xref><xref ref-type="fig" rid="F12">, 12D</xref><xref ref-type="fig" rid="F14">, 14E–H</xref><xref ref-type="fig" rid="F16">, 16G, H</xref><xref ref-type="fig" rid="F17">, 17D</xref><xref ref-type="fig" rid="F18">, 18D</xref><xref ref-type="fig" rid="F19">, 19F, H</xref><xref ref-type="table" rid="T1">, Tables 1</xref><xref ref-type="table" rid="T2">, 2</xref></tp:nomenclature><tp:treatment-sec sec-type="type material" id="SECID0EPACI"><title>Type material.</title><p><bold><italic>Holotype</italic></bold> ♂ (<abbrev xmlns:xlink="http://www.w3.org/1999/xlink" xlink:title="Museum of Hebei University" id="ABBRID0E1ACI" xlink:type="simple">MHBU</abbrev>-Sol-XZ2022070401), China: Xizang, Lhasa City, Drepung Monastery, <named-content xmlns:xlink="http://www.w3.org/1999/xlink" content-type="dwc:verbatimCoordinates" xlink:type="simple"><named-content content-type="geo-json" specific-use="{&#34;type&#34;:&#34;Point&#34;,&#34;coordinates&#34;:[91.054800,29.669700]}" id="NCID0EBBCI" xlink:type="simple">29.6697°N, 91.0548°E</named-content></named-content>, 3672.7 m elev., 4.VII.2022, leg. Wenlong Fan. <bold><italic>Paratype</italic></bold>: 1♀ (<abbrev xmlns:xlink="http://www.w3.org/1999/xlink" xlink:title="Museum of Hebei University" id="ABBRID0EJBCI" xlink:type="simple">MHBU</abbrev>-Sol-XZ2023070501), China: Xizang, Lhasa City, Drepung Monastery, <named-content xmlns:xlink="http://www.w3.org/1999/xlink" content-type="dwc:verbatimCoordinates" xlink:type="simple"><named-content content-type="geo-json" specific-use="{&#34;type&#34;:&#34;Point&#34;,&#34;coordinates&#34;:[91.049000,29.675800]}" id="NCID0EQBCI" xlink:type="simple">29.6758°N, 91.0490°E</named-content></named-content>, 3903 m elev., 5.VII.2023, leg. Quanyu Ji.</p></tp:treatment-sec><tp:treatment-sec sec-type="etymology" id="SECID0EVBCI"><title>Etymology.</title><p>Patronym honors Prof. Ming-Sheng Zhu (Hebei University), who significantly contributed to arachnological studies in China.</p></tp:treatment-sec><tp:treatment-sec sec-type="diagnosis" id="SECID0E1BCI"><title>Diagnosis.</title><p><italic><tp:taxon-name><tp:taxon-name-part taxon-name-part-type="genus" reg="Karschia">Karschia</tp:taxon-name-part><tp:taxon-name-part taxon-name-part-type="species" reg="zhui">zhui</tp:taxon-name-part></tp:taxon-name></italic> sp. nov. differs from all <italic><tp:taxon-name><tp:taxon-name-part taxon-name-part-type="genus" reg="Karschia">Karschia</tp:taxon-name-part></tp:taxon-name></italic> species except <italic><tp:taxon-name><tp:taxon-name-part taxon-name-part-type="genus" reg="Karschia">K.</tp:taxon-name-part><tp:taxon-name-part taxon-name-part-type="species" reg="lhasa">lhasa</tp:taxon-name-part></tp:taxon-name></italic> sp. nov. by cheliceral fixed finger mucron having dorsal crest (Figs <xref ref-type="fig" rid="F9">9F</xref>, <xref ref-type="fig" rid="F11">11D</xref>). <italic><tp:taxon-name><tp:taxon-name-part taxon-name-part-type="genus" reg="Karschia">K.</tp:taxon-name-part><tp:taxon-name-part taxon-name-part-type="species" reg="zhui">zhui</tp:taxon-name-part></tp:taxon-name></italic> sp. nov. differs from <italic><tp:taxon-name><tp:taxon-name-part taxon-name-part-type="genus" reg="Karschia">K.</tp:taxon-name-part><tp:taxon-name-part taxon-name-part-type="species" reg="lhasa">lhasa</tp:taxon-name-part></tp:taxon-name></italic> sp. nov. by cheliceral fixed finger mucron dorsal crest small crescent-shaped (Figs <xref ref-type="fig" rid="F9">9F</xref>, <xref ref-type="fig" rid="F11">11D</xref>), and pedipalp having less spines and thin papillae (Fig. <xref ref-type="fig" rid="F16">16H</xref>). Female genital operculum like <italic><tp:taxon-name><tp:taxon-name-part taxon-name-part-type="genus" reg="Karschia">K.</tp:taxon-name-part><tp:taxon-name-part taxon-name-part-type="species" reg="tibetana">tibetana</tp:taxon-name-part></tp:taxon-name></italic>, but can be diagnosed by the lower edge, which is somewhat convex, not flat (Fig. <xref ref-type="fig" rid="F17">17D</xref>).</p><fig id="F16" position="float" orientation="portrait"><object-id xmlns:xlink="http://www.w3.org/1999/xlink" content-type="doi" xlink:type="simple">10.3897/zookeys.1204.120164.figure16</object-id><object-id xmlns:xlink="http://www.w3.org/1999/xlink" content-type="arpha" xlink:type="simple">1551A751-8911-553A-9BD3-A823FA2DC0CC</object-id><label>Figure 16.</label><caption><p>Male pedipalp <bold>A, B</bold><italic><tp:taxon-name><tp:taxon-name-part taxon-name-part-type="genus" reg="Karschia">K.</tp:taxon-name-part><tp:taxon-name-part taxon-name-part-type="species" reg="tibetana">tibetana</tp:taxon-name-part></tp:taxon-name></italic><bold>C, D</bold><italic><tp:taxon-name><tp:taxon-name-part taxon-name-part-type="genus" reg="Karschia">K.</tp:taxon-name-part><tp:taxon-name-part taxon-name-part-type="species" reg="dingye">dingye</tp:taxon-name-part></tp:taxon-name></italic> sp. nov. <bold>E, F</bold><italic><tp:taxon-name><tp:taxon-name-part taxon-name-part-type="genus" reg="Karschia">K.</tp:taxon-name-part><tp:taxon-name-part taxon-name-part-type="species" reg="lhasa">lhasa</tp:taxon-name-part></tp:taxon-name></italic> sp. nov. <bold>G, H</bold><italic><tp:taxon-name><tp:taxon-name-part taxon-name-part-type="genus" reg="Karschia">K.</tp:taxon-name-part><tp:taxon-name-part taxon-name-part-type="species" reg="zhui">zhui</tp:taxon-name-part></tp:taxon-name></italic> sp. nov. <bold>I, J</bold><italic><tp:taxon-name><tp:taxon-name-part taxon-name-part-type="genus" reg="Karschia">K.</tp:taxon-name-part><tp:taxon-name-part taxon-name-part-type="species" reg="shigatse">shigatse</tp:taxon-name-part></tp:taxon-name></italic> sp. nov. <bold>K, L</bold><italic><tp:taxon-name><tp:taxon-name-part taxon-name-part-type="genus" reg="Karschia">K.</tp:taxon-name-part><tp:taxon-name-part taxon-name-part-type="species" reg="namling">namling</tp:taxon-name-part></tp:taxon-name></italic> sp. nov. Scale bars: 1.0 mm.</p></caption><graphic xmlns:xlink="http://www.w3.org/1999/xlink" xlink:href="zookeys-1204-155_article-120164__-g016.jpg" position="float" orientation="portrait" xlink:type="simple" id="oo_1062118.jpg"><uri content-type="original_file" xlink:type="simple">https://binary.pensoft.net/fig/1062118</uri></graphic></fig><fig id="F17" position="float" orientation="portrait"><object-id xmlns:xlink="http://www.w3.org/1999/xlink" content-type="doi" xlink:type="simple">10.3897/zookeys.1204.120164.figure17</object-id><object-id xmlns:xlink="http://www.w3.org/1999/xlink" content-type="arpha" xlink:type="simple">6462675D-D2AB-5310-9C5F-882B8E0B3918</object-id><label>Figure 17.</label><caption><p>Genital operculum of female <bold>A</bold><italic><tp:taxon-name><tp:taxon-name-part taxon-name-part-type="genus" reg="Karschia">K.</tp:taxon-name-part><tp:taxon-name-part taxon-name-part-type="species" reg="tibetana">tibetana</tp:taxon-name-part></tp:taxon-name></italic><bold>B</bold><italic><tp:taxon-name><tp:taxon-name-part taxon-name-part-type="genus" reg="Karschia">K.</tp:taxon-name-part><tp:taxon-name-part taxon-name-part-type="species" reg="dingye">dingye</tp:taxon-name-part></tp:taxon-name></italic> sp. nov. <bold>C</bold><italic><tp:taxon-name><tp:taxon-name-part taxon-name-part-type="genus" reg="Karschia">K.</tp:taxon-name-part><tp:taxon-name-part taxon-name-part-type="species" reg="lhasa">lhasa</tp:taxon-name-part></tp:taxon-name></italic> sp. nov. <bold>D</bold><italic><tp:taxon-name><tp:taxon-name-part taxon-name-part-type="genus" reg="Karschia">K.</tp:taxon-name-part><tp:taxon-name-part taxon-name-part-type="species" reg="zhui">zhui</tp:taxon-name-part></tp:taxon-name></italic> sp. nov. <bold>E</bold><italic><tp:taxon-name><tp:taxon-name-part taxon-name-part-type="genus" reg="Karschia">K.</tp:taxon-name-part><tp:taxon-name-part taxon-name-part-type="species" reg="shigatse">shigatse</tp:taxon-name-part></tp:taxon-name></italic> sp. nov. <bold>F</bold><italic><tp:taxon-name><tp:taxon-name-part taxon-name-part-type="genus" reg="Karschia">K.</tp:taxon-name-part><tp:taxon-name-part taxon-name-part-type="species" reg="namling">namling</tp:taxon-name-part></tp:taxon-name></italic> sp. nov. Scale bars: 1.0 mm.</p></caption><graphic xmlns:xlink="http://www.w3.org/1999/xlink" xlink:href="zookeys-1204-155_article-120164__-g017.jpg" position="float" orientation="portrait" xlink:type="simple" id="oo_1062119.jpg"><uri content-type="original_file" xlink:type="simple">https://binary.pensoft.net/fig/1062119</uri></graphic></fig></tp:treatment-sec><tp:treatment-sec sec-type="description" id="SECID0EMKCI"><title>Description.</title><p><bold>Male.</bold> Holotype (<abbrev xmlns:xlink="http://www.w3.org/1999/xlink" xlink:title="Museum of Hebei University" id="ABBRID0EUKCI" xlink:type="simple">MHBU</abbrev>-Sol-XZ2022070401).</p><p><bold><italic>Measurements</italic>.
              </bold> Total body length 14.10, <abbrev xmlns:xlink="http://www.w3.org/1999/xlink" xlink:title="chelicera length" id="ABBRID0E6KCI" xlink:type="simple">CL</abbrev> 4.33, <abbrev xmlns:xlink="http://www.w3.org/1999/xlink" xlink:title="chelicera height" id="ABBRID0EDLCI" xlink:type="simple">CH</abbrev> 1.61, <abbrev xmlns:xlink="http://www.w3.org/1999/xlink" xlink:title="Propeltidium length" id="ABBRID0EHLCI" xlink:type="simple">PL</abbrev> 2.11, PW 2.96, <abbrev xmlns:xlink="http://www.w3.org/1999/xlink" xlink:title="sum of the lengths of pedipalp, leg I, and leg IV divided by the sum of the lengths of chelicera and propeltidium, indicating the length of appendages in relation to body size" id="ABBRID0ELLCI" xlink:type="simple">A/CP</abbrev> 7.50, <abbrev xmlns:xlink="http://www.w3.org/1999/xlink" xlink:title="chelicera length/height, large CL/CH ratios suggest a narrow cheliceral morphology, while a more robust morphology is represented by a smaller ratio" id="ABBRID0EPLCI" xlink:type="simple">CL/CH</abbrev> 2.69. Pedipalp 16.39 (3.83, 5.41, 3.66, 1.33), Leg I 11.95 (3.06, 3.32, 2.41, 0.97, 0.14), Leg II 10.08 (1.73, 2.33, 1.77, 0.63, 0.67), Leg III 12.31 (2.57, 3.11, 1.56, 0.52, 0.61), Leg IV 19.95 (3.88, 5.36, 2.94, 1.19, 0.98).</p><p><bold><italic>Coloration</italic>.</bold> In 95% ethanol-preserved specimens (Fig. <xref ref-type="fig" rid="F4">4E, F</xref>). The general background pale yellow. Opisthosoma brow yellow, with black tergites and pale black sternites. Propeltidium black tinged with pale brown. Ocular tubercle black. Mesopeltidium and metapeltidium with special black stripes. Chelicerae with manus predominantly yellowish, with some black areas, and a retrolateral view of chelicerae with three black longitudinal stripes. Pedipalps and legs pale brown-yellow, legs III and legs IV tinged with pale brown on distal regions of femora and proximal parts of tibiae. Proximal regions of the pedipalpal femur, tibia, metatarsus, and tarsus tinged with brown. Malleoli white.</p><p><bold><italic>Propeltidium</italic>.
              </bold> Wider than long with a dense pubescence of thin, short, anteriorly directed setae. Anterior, posterior, and lateral edges with several long, curved spiniform setae that perpendicular to the surface of the propeltidium. Ocular tubercle with four middle distal spiniform setae, one middle spiniform setae, and two proximal spiniform setae (Fig. <xref ref-type="fig" rid="F7">7A</xref>).</p><p><bold><italic>Chelicerae</italic>.
              </bold> Fixed finger primary teeth graded as <abbrev xmlns:xlink="http://www.w3.org/1999/xlink" xlink:title="fixed finger, proximal tooth" id="ABBRID0E2MCI" xlink:type="simple">FP</abbrev> &lt; <abbrev xmlns:xlink="http://www.w3.org/1999/xlink" xlink:title="fixed finger, medial tooth" id="ABBRID0E6MCI" xlink:type="simple">FM</abbrev> ≈ <abbrev xmlns:xlink="http://www.w3.org/1999/xlink" xlink:title="fixed finger, distal tooth" id="ABBRID0EDNCI" xlink:type="simple">FD</abbrev>. Profondal teeth series with four or five tiny teeth; retrofondal teeth series with six teeth. Dental formulation of fixed finger: <abbrev xmlns:xlink="http://www.w3.org/1999/xlink" xlink:title="fixed finger, distal tooth" id="ABBRID0EHNCI" xlink:type="simple">FD</abbrev>-(2)-<abbrev xmlns:xlink="http://www.w3.org/1999/xlink" xlink:title="fixed finger, medial tooth" id="ABBRID0ELNCI" xlink:type="simple">FM</abbrev>-(2)-<abbrev xmlns:xlink="http://www.w3.org/1999/xlink" xlink:title="fixed finger, proximal tooth" id="ABBRID0EPNCI" xlink:type="simple">FP</abbrev>-(6RF) (4PF). Fixed finger mucron with crescent-shaped dorsal crest smaller than <italic><tp:taxon-name><tp:taxon-name-part taxon-name-part-type="genus" reg="Karschia">K.</tp:taxon-name-part><tp:taxon-name-part taxon-name-part-type="species" reg="lhasa">lhasa</tp:taxon-name-part></tp:taxon-name></italic>. Movable finger <abbrev xmlns:xlink="http://www.w3.org/1999/xlink" xlink:title="movable finger, proximal tooth" id="ABBRID0E5NCI" xlink:type="simple">MP</abbrev> tooth about the same size as <abbrev xmlns:xlink="http://www.w3.org/1999/xlink" xlink:title="movable finger, medial tooth" id="ABBRID0ECOCI" xlink:type="simple">MM</abbrev>. Dental formulation of movable finger: <abbrev xmlns:xlink="http://www.w3.org/1999/xlink" xlink:title="movable finger, medial tooth" id="ABBRID0EGOCI" xlink:type="simple">MM</abbrev>-(1)-<abbrev xmlns:xlink="http://www.w3.org/1999/xlink" xlink:title="movable finger, proximal tooth" id="ABBRID0EKOCI" xlink:type="simple">MP</abbrev>, with one tiny <abbrev xmlns:xlink="http://www.w3.org/1999/xlink" xlink:title="movable finger, submedial tooth/teeth" id="ABBRID0EOOCI" xlink:type="simple">MSM</abbrev> and three <abbrev xmlns:xlink="http://www.w3.org/1999/xlink" xlink:title="movable finger, subproximal tooth/teeth" id="ABBRID0ESOCI" xlink:type="simple">MSP</abbrev> (Figs <xref ref-type="fig" rid="F9">9E</xref>, <xref ref-type="fig" rid="F14">14E</xref>). Flagellum coiled, fringed and sessile, without lateral apophysis. The flagellar complex includes two medium length <italic><abbrev xmlns:xlink="http://www.w3.org/1999/xlink" xlink:title="(modified pvd) , flagellar complex plumose setae" id="ABBRID0E6OCI" xlink:type="simple">fcp</abbrev></italic> and two short, thick <italic><abbrev xmlns:xlink="http://www.w3.org/1999/xlink" xlink:title="flagellar complex subspiniform to spiniform setae" id="ABBRID0EEPCI" xlink:type="simple">fcs</abbrev></italic>. (Figs <xref ref-type="fig" rid="F9">9E</xref>, <xref ref-type="fig" rid="F11">11D</xref>, <xref ref-type="fig" rid="F14">14F</xref>). Retrolateral and dorsal surfaces of the manus with large, bifurcated tip setae and short, simple tip bristle-like setae; retrolateral and dorsal surfaces of the fixed finger with simple tip setae of different sizes. Retrolateral setose area reaching the <abbrev xmlns:xlink="http://www.w3.org/1999/xlink" xlink:title="fixed finger, submedial tooth/teeth" id="ABBRID0EUPCI" xlink:type="simple">FSM</abbrev> teeth; prolateral surface with an array of setal types (Figs <xref ref-type="fig" rid="F9">9E, F</xref>, <xref ref-type="fig" rid="F14">14E, F</xref>).</p><p><bold><italic>Opisthosoma</italic>.
              </bold> The entire surface covered with almost adpressed setae and numerous long, curved, bifurcate setae. Sternite III with a row of disordered ctenidia (Fig. <xref ref-type="fig" rid="F19">19F</xref>). Sternite IV with 16 long peg-like ctenidia, the length of which almost equal to 1/2 the width of the succeeding sternite (Fig. <xref ref-type="fig" rid="F19">19H</xref>).</p><p><bold><italic>Pedipalps</italic>.
              </bold> Totally covered with short setae and long, thick setae. Tarsus with nine sturdy ventral spines; metatarsus with 11 ventral spines not arranged in pairs and with thick papillae (Fig. <xref ref-type="fig" rid="F16">16G, H</xref>).</p><p><bold><italic>Legs</italic>.
              </bold> Totally covered with long, thick setae and short setae. Leg I with no spines and two small claws. Tibias II, III, and IV with a pair of distal spines ventrally. Tibias II and III with a single dorsal spine; metatarsi II and III with a series of three dorsal spines, a pair of distal spines ventrally, and some paired short, thick, spine-shaped bristles over their entire ventral surface. Metatarsus IV also with these paired bristles over its entire ventral surface and two distal spines ventrally.</p><p><bold>Female. Paratype</bold> (<abbrev xmlns:xlink="http://www.w3.org/1999/xlink" xlink:title="Museum of Hebei University" id="ABBRID0EFRCI" xlink:type="simple">MHBU</abbrev>-Sol-XZ2023070501).</p><p><bold><italic>Measurements</italic>.
              </bold> Total body length 21.52, <abbrev xmlns:xlink="http://www.w3.org/1999/xlink" xlink:title="chelicera length" id="ABBRID0EQRCI" xlink:type="simple">CL</abbrev> 6.81, <abbrev xmlns:xlink="http://www.w3.org/1999/xlink" xlink:title="chelicera height" id="ABBRID0EURCI" xlink:type="simple">CH</abbrev> 2.50, <abbrev xmlns:xlink="http://www.w3.org/1999/xlink" xlink:title="Propeltidium length" id="ABBRID0EYRCI" xlink:type="simple">PL</abbrev> 2.94, PW 4.27, <abbrev xmlns:xlink="http://www.w3.org/1999/xlink" xlink:title="sum of the lengths of pedipalp, leg I, and leg IV divided by the sum of the lengths of chelicera and propeltidium, indicating the length of appendages in relation to body size" id="ABBRID0E3RCI" xlink:type="simple">A/CP</abbrev> 4.47, <abbrev xmlns:xlink="http://www.w3.org/1999/xlink" xlink:title="chelicera length/height, large CL/CH ratios suggest a narrow cheliceral morphology, while a more robust morphology is represented by a smaller ratio" id="ABBRID0EASCI" xlink:type="simple">CL/CH</abbrev> 2.72. Pedipalp 13.39 (2.74, 4.28, 3.31, 1.11), Leg IV 11.35 (1.98, 3.13, 2.21, 1.09, 0.11), Leg II 10.29 (1.53, 2.13, 1.62, 0.87, 0.79), Leg III 12.78 (1.69, 2.70, 2.06, 0.62, 0.96), Leg IV 18.81 (4.41, 4.29, 2.25, 1.05, 1.19).</p><p><bold><italic>Coloration</italic>.</bold> In 75% ethanol-preserved specimens (Fig. <xref ref-type="fig" rid="F4">4G, H</xref>). Coloration as in the males.</p><p><bold><italic>Propeltidium</italic>.
              </bold> Much wider than long with a dense pubescence of thin, short, anteriorly directed setae. Anterior, posterior, and lateral edges with several long, curved spiniform setae that stand perpendicular to the surface of the propeltidium. Ocular tubercle with four middle distal spiniform setae, one middle spiniform setae, and two proximal spiniform setae (Fig. <xref ref-type="fig" rid="F7">7B</xref>).</p><p><bold><italic>Chelicerae</italic>.
              </bold> Dental formulation of fixed finger: <abbrev xmlns:xlink="http://www.w3.org/1999/xlink" xlink:title="fixed finger, distal tooth" id="ABBRID0EGTCI" xlink:type="simple">FD</abbrev>-(2)-<abbrev xmlns:xlink="http://www.w3.org/1999/xlink" xlink:title="fixed finger, medial tooth" id="ABBRID0EKTCI" xlink:type="simple">FM</abbrev>-(2)-<abbrev xmlns:xlink="http://www.w3.org/1999/xlink" xlink:title="fixed finger, proximal tooth" id="ABBRID0EOTCI" xlink:type="simple">FP</abbrev>-(8RF) (4PF). Dental formulation of movable finger: <abbrev xmlns:xlink="http://www.w3.org/1999/xlink" xlink:title="movable finger, medial tooth" id="ABBRID0ESTCI" xlink:type="simple">MM</abbrev>-(2)-<abbrev xmlns:xlink="http://www.w3.org/1999/xlink" xlink:title="movable finger, proximal tooth" id="ABBRID0EWTCI" xlink:type="simple">MP</abbrev>, with four <abbrev xmlns:xlink="http://www.w3.org/1999/xlink" xlink:title="movable finger, subterminal tooth/teeth" id="ABBRID0E1TCI" xlink:type="simple">MST</abbrev> and three <abbrev xmlns:xlink="http://www.w3.org/1999/xlink" xlink:title="movable finger, subproximal tooth/teeth" id="ABBRID0E5TCI" xlink:type="simple">MSP</abbrev>. Fondal teeth graded as II, III, IV, I, V, VI, tiny VII, tiny VIII retrolaterally; II, I, III, tiny IV prolaterally (Figs <xref ref-type="fig" rid="F9">9G, H</xref>, <xref ref-type="fig" rid="F12">12D</xref>, <xref ref-type="fig" rid="F14">14G, H</xref>).</p><p><bold><italic>Opisthosoma</italic>.
              </bold> The entire surface covered with almost adpressed setae and numerous long, curved, bifurcate setae. The bottom of the genital operculum slightly widened, resembling a triangular-shape (with chitinized folds) between and behind them (Fig. <xref ref-type="fig" rid="F17">17D</xref>). Sternite IV with 13 long needle-like ctenidia extending one-third the length of the succeeding sternite (Fig. <xref ref-type="fig" rid="F18">18D</xref>).</p><p><bold><italic>Pedipalps</italic>.
              </bold> Totally covered with short and long setae, thick setae and without spines.</p><p><bold><italic>Legs</italic>.
              </bold> As in the males.</p></tp:treatment-sec><tp:treatment-sec sec-type="distribution" id="SECID0ELVCI"><title>Distribution and habitat.</title><p>China (Xizang). Habitat: shrubbery (Fig. <xref ref-type="fig" rid="F2">2D</xref>).</p></tp:treatment-sec><tp:treatment-sec sec-type="remarks" id="SECID0EVVCI"><title>Remark.</title><p>Based on the comparison of genetic distances, with a genetic distance of 0.15% (Table <xref ref-type="table" rid="T2">2</xref>) between the male and female collected from the same location, we believe that they are same species.</p></tp:treatment-sec><tp:treatment-sec><!--Section generated to contain objects referenced in tp:taxon-treatment.--><fig id="F1" position="float" orientation="portrait"><object-id xmlns:xlink="http://www.w3.org/1999/xlink" content-type="doi" xlink:type="simple">10.3897/zookeys.1204.120164.figure1</object-id><object-id xmlns:xlink="http://www.w3.org/1999/xlink" content-type="arpha" xlink:type="simple">93AA7838-CDE7-5DB5-AD5B-96A03BC28355</object-id><label>Figure 1.</label><caption><p>Map plotting known locality records.</p></caption><graphic xmlns:xlink="http://www.w3.org/1999/xlink" xlink:href="zookeys-1204-155_article-120164__-g001.jpg" position="float" orientation="portrait" xlink:type="simple" id="oo_1062103.jpg"><uri content-type="original_file" xlink:type="simple">https://binary.pensoft.net/fig/1062103</uri></graphic></fig><fig id="F4" position="float" orientation="portrait"><object-id xmlns:xlink="http://www.w3.org/1999/xlink" content-type="doi" xlink:type="simple">10.3897/zookeys.1204.120164.figure4</object-id><object-id xmlns:xlink="http://www.w3.org/1999/xlink" content-type="arpha" xlink:type="simple">BCEE06F7-8FBC-5DDD-A329-171EF33F274A</object-id><label>Figure 4.</label><caption><p>Habitus <bold>A–D</bold><italic><tp:taxon-name><tp:taxon-name-part taxon-name-part-type="genus" reg="Karschia">K.</tp:taxon-name-part><tp:taxon-name-part taxon-name-part-type="species" reg="lhasa">lhasa</tp:taxon-name-part></tp:taxon-name></italic> sp. nov., habitus, male (<bold>A, B</bold>) and female (<bold>C, D</bold>) <bold>E–H</bold><italic><tp:taxon-name><tp:taxon-name-part taxon-name-part-type="genus" reg="Karschia">K.</tp:taxon-name-part><tp:taxon-name-part taxon-name-part-type="species" reg="zhui">zhui</tp:taxon-name-part></tp:taxon-name></italic> sp. nov., habitus, male (<bold>E, F</bold>) and female (<bold>G, H</bold>). Scale bars: 10 mm.</p></caption><graphic xmlns:xlink="http://www.w3.org/1999/xlink" xlink:href="zookeys-1204-155_article-120164__-g004.jpg" position="float" orientation="portrait" xlink:type="simple" id="oo_1062106.jpg"><uri content-type="original_file" xlink:type="simple">https://binary.pensoft.net/fig/1062106</uri></graphic></fig><fig id="F7" position="float" orientation="portrait"><object-id xmlns:xlink="http://www.w3.org/1999/xlink" content-type="doi" xlink:type="simple">10.3897/zookeys.1204.120164.figure7</object-id><object-id xmlns:xlink="http://www.w3.org/1999/xlink" content-type="arpha" xlink:type="simple">3734D563-9733-53A6-84EC-B75285B1A214</object-id><label>Figure 7.</label><caption><p>
                  Propeltidium <bold>A.</bold><italic><tp:taxon-name><tp:taxon-name-part taxon-name-part-type="genus" reg="Karschia">K.</tp:taxon-name-part><tp:taxon-name-part taxon-name-part-type="species" reg="zhui">zhui</tp:taxon-name-part></tp:taxon-name></italic> sp. nov., holotype male <bold>B.</bold><italic><tp:taxon-name><tp:taxon-name-part taxon-name-part-type="genus" reg="Karschia">K.</tp:taxon-name-part><tp:taxon-name-part taxon-name-part-type="species" reg="zhui">zhui</tp:taxon-name-part></tp:taxon-name></italic> sp. nov., paratype female <bold>C.</bold><italic><tp:taxon-name><tp:taxon-name-part taxon-name-part-type="genus" reg="Karschia">K.</tp:taxon-name-part><tp:taxon-name-part taxon-name-part-type="species" reg="shigatse">shigatse</tp:taxon-name-part></tp:taxon-name></italic> sp. nov., holotype male <bold>D.</bold><italic><tp:taxon-name><tp:taxon-name-part taxon-name-part-type="genus" reg="Karschia">K.</tp:taxon-name-part><tp:taxon-name-part taxon-name-part-type="species" reg="shigatse">shigatse</tp:taxon-name-part></tp:taxon-name></italic> sp. nov., paratype female <bold>E.</bold><italic><tp:taxon-name><tp:taxon-name-part taxon-name-part-type="genus" reg="Karschia">K.</tp:taxon-name-part><tp:taxon-name-part taxon-name-part-type="species" reg="namling">namling</tp:taxon-name-part></tp:taxon-name></italic> sp. nov., holotype male <bold>F</bold><italic><tp:taxon-name><tp:taxon-name-part taxon-name-part-type="genus" reg="Karschia">K.</tp:taxon-name-part><tp:taxon-name-part taxon-name-part-type="species" reg="namling">namling</tp:taxon-name-part></tp:taxon-name></italic> sp. nov., paratype female. Scale bars: 1 mm.</p></caption><graphic xmlns:xlink="http://www.w3.org/1999/xlink" xlink:href="zookeys-1204-155_article-120164__-g007.jpg" position="float" orientation="portrait" xlink:type="simple" id="oo_1062109.jpg"><uri content-type="original_file" xlink:type="simple">https://binary.pensoft.net/fig/1062109</uri></graphic></fig><fig id="F9" position="float" orientation="portrait"><object-id xmlns:xlink="http://www.w3.org/1999/xlink" content-type="doi" xlink:type="simple">10.3897/zookeys.1204.120164.figure9</object-id><object-id xmlns:xlink="http://www.w3.org/1999/xlink" content-type="arpha" xlink:type="simple">FE0650F8-A734-5779-B028-273847781516</object-id><label>Figure 9.</label><caption><p>Retrolateral (left) and prolateral (right) cheliceral views <bold>A, B</bold><italic><tp:taxon-name><tp:taxon-name-part taxon-name-part-type="genus" reg="Karschia">K.</tp:taxon-name-part><tp:taxon-name-part taxon-name-part-type="species" reg="lhasa">lhasa</tp:taxon-name-part></tp:taxon-name></italic> sp. nov., holotype male <bold>C, D</bold><italic><tp:taxon-name><tp:taxon-name-part taxon-name-part-type="genus" reg="Karschia">K.</tp:taxon-name-part><tp:taxon-name-part taxon-name-part-type="species" reg="lhasa">lhasa</tp:taxon-name-part></tp:taxon-name></italic> sp. nov., paratype female <bold>E, F</bold><italic><tp:taxon-name><tp:taxon-name-part taxon-name-part-type="genus" reg="Karschia">K.</tp:taxon-name-part><tp:taxon-name-part taxon-name-part-type="species" reg="zhui">zhui</tp:taxon-name-part></tp:taxon-name></italic> sp. nov., holotype male <bold>G, H</bold><italic><tp:taxon-name><tp:taxon-name-part taxon-name-part-type="genus" reg="Karschia">K.</tp:taxon-name-part><tp:taxon-name-part taxon-name-part-type="species" reg="zhui">zhui</tp:taxon-name-part></tp:taxon-name></italic> sp. nov., paratype female. Scale bars: 1.0 mm.</p></caption><graphic xmlns:xlink="http://www.w3.org/1999/xlink" xlink:href="zookeys-1204-155_article-120164__-g009.jpg" position="float" orientation="portrait" xlink:type="simple" id="oo_1062111.jpg"><uri content-type="original_file" xlink:type="simple">https://binary.pensoft.net/fig/1062111</uri></graphic></fig><fig id="F11" position="float" orientation="portrait"><object-id xmlns:xlink="http://www.w3.org/1999/xlink" content-type="doi" xlink:type="simple">10.3897/zookeys.1204.120164.figure11</object-id><object-id xmlns:xlink="http://www.w3.org/1999/xlink" content-type="arpha" xlink:type="simple">BFEFC332-8D9D-5A06-A5C2-EA28D5ED7B3B</object-id><label>Figure 11.</label><caption><p>Flagellum <bold>A</bold><italic><tp:taxon-name><tp:taxon-name-part taxon-name-part-type="genus" reg="Karschia">K.</tp:taxon-name-part><tp:taxon-name-part taxon-name-part-type="species" reg="tibetana">tibetana</tp:taxon-name-part></tp:taxon-name></italic><bold>B</bold><italic><tp:taxon-name><tp:taxon-name-part taxon-name-part-type="genus" reg="Karschia">K.</tp:taxon-name-part><tp:taxon-name-part taxon-name-part-type="species" reg="dingye">dingye</tp:taxon-name-part></tp:taxon-name></italic> sp. nov. <bold>C</bold><italic><tp:taxon-name><tp:taxon-name-part taxon-name-part-type="genus" reg="Karschia">K.</tp:taxon-name-part><tp:taxon-name-part taxon-name-part-type="species" reg="lhasa">lhasa</tp:taxon-name-part></tp:taxon-name></italic> sp. nov. <bold>D</bold><italic><tp:taxon-name><tp:taxon-name-part taxon-name-part-type="genus" reg="Karschia">K.</tp:taxon-name-part><tp:taxon-name-part taxon-name-part-type="species" reg="zhui">zhui</tp:taxon-name-part></tp:taxon-name></italic> sp. nov. <bold>E</bold><italic><tp:taxon-name><tp:taxon-name-part taxon-name-part-type="genus" reg="Karschia">K.</tp:taxon-name-part><tp:taxon-name-part taxon-name-part-type="species" reg="shigatse">shigatse</tp:taxon-name-part></tp:taxon-name></italic> sp. nov. <bold>F</bold><italic><tp:taxon-name><tp:taxon-name-part taxon-name-part-type="genus" reg="Karschia">K.</tp:taxon-name-part><tp:taxon-name-part taxon-name-part-type="species" reg="namling">namling</tp:taxon-name-part></tp:taxon-name></italic> sp. nov. Scale bars: 0.5 mm.</p></caption><graphic xmlns:xlink="http://www.w3.org/1999/xlink" xlink:href="zookeys-1204-155_article-120164__-g011.jpg" position="float" orientation="portrait" xlink:type="simple" id="oo_1062113.jpg"><uri content-type="original_file" xlink:type="simple">https://binary.pensoft.net/fig/1062113</uri></graphic></fig><fig id="F12" position="float" orientation="portrait"><object-id xmlns:xlink="http://www.w3.org/1999/xlink" content-type="doi" xlink:type="simple">10.3897/zookeys.1204.120164.figure12</object-id><object-id xmlns:xlink="http://www.w3.org/1999/xlink" content-type="arpha" xlink:type="simple">7CA8046A-BE4C-5509-99A7-8725F66B5120</object-id><label>Figure 12.</label><caption><p>Female fixed finger ventral views <bold>A</bold><italic><tp:taxon-name><tp:taxon-name-part taxon-name-part-type="genus" reg="Karschia">K.</tp:taxon-name-part><tp:taxon-name-part taxon-name-part-type="species" reg="tibetana">tibetana</tp:taxon-name-part></tp:taxon-name></italic><bold>B</bold><italic><tp:taxon-name><tp:taxon-name-part taxon-name-part-type="genus" reg="Karschia">K.</tp:taxon-name-part><tp:taxon-name-part taxon-name-part-type="species" reg="dingye">dingye</tp:taxon-name-part></tp:taxon-name></italic> sp. nov. <bold>C</bold><italic><tp:taxon-name><tp:taxon-name-part taxon-name-part-type="genus" reg="Karschia">K.</tp:taxon-name-part><tp:taxon-name-part taxon-name-part-type="species" reg="lhasa">lhasa</tp:taxon-name-part></tp:taxon-name></italic> sp. nov. <bold>D</bold><italic><tp:taxon-name><tp:taxon-name-part taxon-name-part-type="genus" reg="Karschia">K.</tp:taxon-name-part><tp:taxon-name-part taxon-name-part-type="species" reg="zhui">zhui</tp:taxon-name-part></tp:taxon-name></italic> sp. nov. <bold>E</bold><italic><tp:taxon-name><tp:taxon-name-part taxon-name-part-type="genus" reg="Karschia">K.</tp:taxon-name-part><tp:taxon-name-part taxon-name-part-type="species" reg="shigatse">shigatse</tp:taxon-name-part></tp:taxon-name></italic> sp. nov. <bold>F</bold><italic><tp:taxon-name><tp:taxon-name-part taxon-name-part-type="genus" reg="Karschia">K.</tp:taxon-name-part><tp:taxon-name-part taxon-name-part-type="species" reg="namling">namling</tp:taxon-name-part></tp:taxon-name></italic> sp. nov. Abbreviations: <abbrev xmlns:xlink="http://www.w3.org/1999/xlink" xlink:title="fixed finger, distal tooth" id="ABBRID0ELNAI" xlink:type="simple">FD</abbrev>, fixed finger, distal tooth; <abbrev xmlns:xlink="http://www.w3.org/1999/xlink" xlink:title="fixed finger, subdistal tooth/teeth" id="ABBRID0EPNAI" xlink:type="simple">FSD</abbrev>, fixed finger, subdistal tooth/teeth; <abbrev xmlns:xlink="http://www.w3.org/1999/xlink" xlink:title="fixed finger, medial tooth" id="ABBRID0ETNAI" xlink:type="simple">FM</abbrev>, fixed finger, medial tooth; <abbrev xmlns:xlink="http://www.w3.org/1999/xlink" xlink:title="fixed finger, submedial tooth/teeth" id="ABBRID0EXNAI" xlink:type="simple">FSM</abbrev>, fixed finger, submedial tooth/teeth; <abbrev xmlns:xlink="http://www.w3.org/1999/xlink" xlink:title="fixed finger, proximal tooth" id="ABBRID0E2NAI" xlink:type="simple">FP</abbrev>, fixed finger, proximal tooth; <abbrev xmlns:xlink="http://www.w3.org/1999/xlink" xlink:title="retrofondal apical tooth/teeth" id="ABBRID0E6NAI" xlink:type="simple">RFA</abbrev>, retrofondal apical tooth/teeth; <abbrev xmlns:xlink="http://www.w3.org/1999/xlink" xlink:title="retrofondal medial tooth/teeth" id="ABBRID0EDOAI" xlink:type="simple">RFM</abbrev>, retrofondal medial tooth; <abbrev xmlns:xlink="http://www.w3.org/1999/xlink" xlink:title="retrofondal submedial tooth/teeth" id="ABBRID0EHOAI" xlink:type="simple">RFSM</abbrev>, retrofondal submedial tooth/teeth; <abbrev xmlns:xlink="http://www.w3.org/1999/xlink" xlink:title="retrofondal proximal tooth/teeth" id="ABBRID0ELOAI" xlink:type="simple">RFP</abbrev>, retrofondal proximal tooth; <abbrev xmlns:xlink="http://www.w3.org/1999/xlink" xlink:title="retrofondal subproximal tooth/teeth" id="ABBRID0EPOAI" xlink:type="simple">RFSP</abbrev>, retrofondal subproximal tooth/teeth; <abbrev xmlns:xlink="http://www.w3.org/1999/xlink" xlink:title="profondal medial tooth/teeth" id="ABBRID0ETOAI" xlink:type="simple">PFM</abbrev>, profondal medial tooth; <abbrev xmlns:xlink="http://www.w3.org/1999/xlink" xlink:title="profondal proximal tooth/teeth" id="ABBRID0EXOAI" xlink:type="simple">PFP</abbrev>, profondal proximal tooth; <abbrev xmlns:xlink="http://www.w3.org/1999/xlink" xlink:title="profondal subproximal tooth/teeth" id="ABBRID0E2OAI" xlink:type="simple">PFSP</abbrev>, profondal subproximal tooth. Scale bars: 0.5 mm.</p></caption><graphic xmlns:xlink="http://www.w3.org/1999/xlink" xlink:href="zookeys-1204-155_article-120164__-g012.jpg" position="float" orientation="portrait" xlink:type="simple" id="oo_1062114.jpg"><uri content-type="original_file" xlink:type="simple">https://binary.pensoft.net/fig/1062114</uri></graphic></fig><fig id="F14" position="float" orientation="portrait"><object-id xmlns:xlink="http://www.w3.org/1999/xlink" content-type="doi" xlink:type="simple">10.3897/zookeys.1204.120164.figure14</object-id><object-id xmlns:xlink="http://www.w3.org/1999/xlink" content-type="arpha" xlink:type="simple">103CE504-8697-5F89-A8EF-370242425745</object-id><label>Figure 14.</label><caption><p>Retrolateral (left) and prolateral (right) cheliceral views <bold>A, B</bold><italic><tp:taxon-name><tp:taxon-name-part taxon-name-part-type="genus" reg="Karschia">K.</tp:taxon-name-part><tp:taxon-name-part taxon-name-part-type="species" reg="lhasa">lhasa</tp:taxon-name-part></tp:taxon-name></italic> sp. nov., holotype male <bold>C, D</bold><italic><tp:taxon-name><tp:taxon-name-part taxon-name-part-type="genus" reg="Karschia">K.</tp:taxon-name-part><tp:taxon-name-part taxon-name-part-type="species" reg="lhasa">lhasa</tp:taxon-name-part></tp:taxon-name></italic> sp. nov., paratype female <bold>E, F</bold><italic><tp:taxon-name><tp:taxon-name-part taxon-name-part-type="genus" reg="Karschia">K.</tp:taxon-name-part><tp:taxon-name-part taxon-name-part-type="species" reg="zhui">zhui</tp:taxon-name-part></tp:taxon-name></italic> sp. nov., holotype male <bold>G, H</bold><italic><tp:taxon-name><tp:taxon-name-part taxon-name-part-type="genus" reg="Karschia">K.</tp:taxon-name-part><tp:taxon-name-part taxon-name-part-type="species" reg="zhui">zhui</tp:taxon-name-part></tp:taxon-name></italic> sp. nov., paratype female. Abbreviations: <abbrev xmlns:xlink="http://www.w3.org/1999/xlink" xlink:title="fixed finger, distal tooth" id="ABBRID0EEJBI" xlink:type="simple">FD</abbrev>, fixed finger, distal tooth; <abbrev xmlns:xlink="http://www.w3.org/1999/xlink" xlink:title="fixed finger, subdistal tooth/teeth" id="ABBRID0EIJBI" xlink:type="simple">FSD</abbrev>, fixed finger, subdistal tooth/teeth; <abbrev xmlns:xlink="http://www.w3.org/1999/xlink" xlink:title="fixed finger, medial tooth" id="ABBRID0EMJBI" xlink:type="simple">FM</abbrev>, fixed finger, medial tooth; <abbrev xmlns:xlink="http://www.w3.org/1999/xlink" xlink:title="fixed finger, submedial tooth/teeth" id="ABBRID0EQJBI" xlink:type="simple">FSM</abbrev>, fixed finger, submedial tooth/teeth; <abbrev xmlns:xlink="http://www.w3.org/1999/xlink" xlink:title="fixed finger, proximal tooth" id="ABBRID0EUJBI" xlink:type="simple">FP</abbrev>, fixed finger, proximal tooth; <abbrev xmlns:xlink="http://www.w3.org/1999/xlink" xlink:title="retrofondal teeth" id="ABBRID0EYJBI" xlink:type="simple">RF</abbrev>, retrofondal teeth; <abbrev xmlns:xlink="http://www.w3.org/1999/xlink" xlink:title="retrofondal apical tooth/teeth" id="ABBRID0E3JBI" xlink:type="simple">RFA</abbrev>, retrofondal apical tooth/teeth; <abbrev xmlns:xlink="http://www.w3.org/1999/xlink" xlink:title="retrofondal medial tooth/teeth" id="ABBRID0EAKBI" xlink:type="simple">RFM</abbrev>, retrofondal medial tooth; <abbrev xmlns:xlink="http://www.w3.org/1999/xlink" xlink:title="retrofondal proximal tooth/teeth" id="ABBRID0EEKBI" xlink:type="simple">RFP</abbrev>, retrofondal proximal tooth; <abbrev xmlns:xlink="http://www.w3.org/1999/xlink" xlink:title="retrofondal subproximal tooth/teeth" id="ABBRID0EIKBI" xlink:type="simple">RFSP</abbrev>, retrofondal subproximal tooth/teeth; <abbrev xmlns:xlink="http://www.w3.org/1999/xlink" xlink:title="profondal teeth" id="ABBRID0EMKBI" xlink:type="simple">PF</abbrev>, profondal teeth; <abbrev xmlns:xlink="http://www.w3.org/1999/xlink" xlink:title="profondal medial tooth/teeth" id="ABBRID0EQKBI" xlink:type="simple">PFM</abbrev>, profondal medial tooth; <abbrev xmlns:xlink="http://www.w3.org/1999/xlink" xlink:title="profondal proximal tooth/teeth" id="ABBRID0EUKBI" xlink:type="simple">PFP</abbrev>, profondal proximal tooth; <abbrev xmlns:xlink="http://www.w3.org/1999/xlink" xlink:title="profondal subproximal tooth/teeth" id="ABBRID0EYKBI" xlink:type="simple">PFSP</abbrev>, profondal subproximal tooth; <abbrev xmlns:xlink="http://www.w3.org/1999/xlink" xlink:title="movable finger, subproximal tooth/teeth" id="ABBRID0E3KBI" xlink:type="simple">MSP</abbrev>, movable finger, subproximal tooth/teeth; <abbrev xmlns:xlink="http://www.w3.org/1999/xlink" xlink:title="movable finger, proximal tooth" id="ABBRID0EALBI" xlink:type="simple">MP</abbrev>, movable finger, proximal tooth; <abbrev xmlns:xlink="http://www.w3.org/1999/xlink" xlink:title="movable finger, submedial tooth/teeth" id="ABBRID0EELBI" xlink:type="simple">MSM</abbrev>, movable finger, submedial tooth/teeth; <abbrev xmlns:xlink="http://www.w3.org/1999/xlink" xlink:title="movable finger, medial tooth" id="ABBRID0EILBI" xlink:type="simple">MM</abbrev>, movable finger, medial tooth; <abbrev xmlns:xlink="http://www.w3.org/1999/xlink" xlink:title="movable finger, subterminal tooth/teeth" id="ABBRID0EMLBI" xlink:type="simple">MST</abbrev>, movable finger, subterminal teeth; <italic><abbrev xmlns:xlink="http://www.w3.org/1999/xlink" xlink:title="proventral distal setae" id="ABBRID0ERLBI" xlink:type="simple">pvd</abbrev></italic>, proventral distal setae; <italic><abbrev xmlns:xlink="http://www.w3.org/1999/xlink" xlink:title="(modified pvd) , flagellar complex plumose setae" id="ABBRID0EWLBI" xlink:type="simple">fcp</abbrev></italic> (modified <italic><abbrev xmlns:xlink="http://www.w3.org/1999/xlink" xlink:title="proventral distal setae" id="ABBRID0E2LBI" xlink:type="simple">pvd</abbrev></italic>), flagellar complex plumose setae; <italic><abbrev xmlns:xlink="http://www.w3.org/1999/xlink" xlink:title="prodorsal proximal setae" id="ABBRID0EAMBI" xlink:type="simple">pdp</abbrev></italic>, prodorsal proximal setae; <italic><abbrev xmlns:xlink="http://www.w3.org/1999/xlink" xlink:title="flagellar complex subspiniform to spiniform setae" id="ABBRID0EFMBI" xlink:type="simple">fcs</abbrev></italic>, flagellar complex subspiniform to spiniform setae; <italic><abbrev xmlns:xlink="http://www.w3.org/1999/xlink" xlink:title="proventral subdistal setae" id="ABBRID0EKMBI" xlink:type="simple">pvsd</abbrev></italic>, proventral subdistal setae; <italic><abbrev xmlns:xlink="http://www.w3.org/1999/xlink" xlink:title="proventral distal setae" id="ABBRID0EPMBI" xlink:type="simple">pvd</abbrev></italic>, proventral distal setae. Scale bars: 1.0 mm.</p></caption><graphic xmlns:xlink="http://www.w3.org/1999/xlink" xlink:href="zookeys-1204-155_article-120164__-g014.jpg" position="float" orientation="portrait" xlink:type="simple" id="oo_1062116.jpg"><uri content-type="original_file" xlink:type="simple">https://binary.pensoft.net/fig/1062116</uri></graphic></fig><fig id="F18" position="float" orientation="portrait"><object-id xmlns:xlink="http://www.w3.org/1999/xlink" content-type="doi" xlink:type="simple">10.3897/zookeys.1204.120164.figure18</object-id><object-id xmlns:xlink="http://www.w3.org/1999/xlink" content-type="arpha" xlink:type="simple">F5EBD324-7448-5C1B-ACBD-C91AF7578D33</object-id><label>Figure 18.</label><caption><p>Ctenidia on sternite IV of female <bold>A</bold><italic><tp:taxon-name><tp:taxon-name-part taxon-name-part-type="genus" reg="Karschia">K.</tp:taxon-name-part><tp:taxon-name-part taxon-name-part-type="species" reg="tibetana">tibetana</tp:taxon-name-part></tp:taxon-name></italic><bold>B</bold><italic><tp:taxon-name><tp:taxon-name-part taxon-name-part-type="genus" reg="Karschia">K.</tp:taxon-name-part><tp:taxon-name-part taxon-name-part-type="species" reg="dingye">dingye</tp:taxon-name-part></tp:taxon-name></italic> sp. nov. <bold>C</bold><italic><tp:taxon-name><tp:taxon-name-part taxon-name-part-type="genus" reg="Karschia">K.</tp:taxon-name-part><tp:taxon-name-part taxon-name-part-type="species" reg="lhasa">lhasa</tp:taxon-name-part></tp:taxon-name></italic> sp. nov. <bold>D</bold><italic><tp:taxon-name><tp:taxon-name-part taxon-name-part-type="genus" reg="Karschia">K.</tp:taxon-name-part><tp:taxon-name-part taxon-name-part-type="species" reg="zhui">zhui</tp:taxon-name-part></tp:taxon-name></italic> sp. nov. <bold>E</bold><italic><tp:taxon-name><tp:taxon-name-part taxon-name-part-type="genus" reg="Karschia">K.</tp:taxon-name-part><tp:taxon-name-part taxon-name-part-type="species" reg="shigatse">shigatse</tp:taxon-name-part></tp:taxon-name></italic> sp. nov. <bold>F</bold><italic><tp:taxon-name><tp:taxon-name-part taxon-name-part-type="genus" reg="Karschia">K.</tp:taxon-name-part><tp:taxon-name-part taxon-name-part-type="species" reg="namling">namling</tp:taxon-name-part></tp:taxon-name></italic> sp. nov. Scale bars: 0.5 mm.</p></caption><graphic xmlns:xlink="http://www.w3.org/1999/xlink" xlink:href="zookeys-1204-155_article-120164__-g018.jpg" position="float" orientation="portrait" xlink:type="simple" id="oo_1062120.jpg"><uri content-type="original_file" xlink:type="simple">https://binary.pensoft.net/fig/1062120</uri></graphic></fig><fig id="F19" position="float" orientation="portrait"><object-id xmlns:xlink="http://www.w3.org/1999/xlink" content-type="doi" xlink:type="simple">10.3897/zookeys.1204.120164.figure19</object-id><object-id xmlns:xlink="http://www.w3.org/1999/xlink" content-type="arpha" xlink:type="simple">C98C5AC0-B6E8-5129-B08A-4435A9006F79</object-id><label>Figure 19.</label><caption><p>Ctenidia on sternite III (A, B, E, F, I, J) and sternite IV (C, D, G, H, K, L) of male <bold>A, C</bold><italic><tp:taxon-name><tp:taxon-name-part taxon-name-part-type="genus" reg="Karschia">K.</tp:taxon-name-part><tp:taxon-name-part taxon-name-part-type="species" reg="tibetana">tibetana</tp:taxon-name-part></tp:taxon-name></italic><bold>B, D</bold><italic><tp:taxon-name><tp:taxon-name-part taxon-name-part-type="genus" reg="Karschia">K.</tp:taxon-name-part><tp:taxon-name-part taxon-name-part-type="species" reg="dingye">dingye</tp:taxon-name-part></tp:taxon-name></italic> sp. nov. <bold>E, G</bold><italic><tp:taxon-name><tp:taxon-name-part taxon-name-part-type="genus" reg="Karschia">K.</tp:taxon-name-part><tp:taxon-name-part taxon-name-part-type="species" reg="lhasa">lhasa</tp:taxon-name-part></tp:taxon-name></italic> sp. nov. <bold>F, H</bold><italic><tp:taxon-name><tp:taxon-name-part taxon-name-part-type="genus" reg="Karschia">K.</tp:taxon-name-part><tp:taxon-name-part taxon-name-part-type="species" reg="zhui">zhui</tp:taxon-name-part></tp:taxon-name></italic> sp. nov. <bold>I, K.</bold><italic><tp:taxon-name><tp:taxon-name-part taxon-name-part-type="genus" reg="Karschia">K.</tp:taxon-name-part><tp:taxon-name-part taxon-name-part-type="species" reg="shigatse">shigatse</tp:taxon-name-part></tp:taxon-name></italic> sp. nov. <bold>J, L</bold><italic><tp:taxon-name><tp:taxon-name-part taxon-name-part-type="genus" reg="Karschia">K.</tp:taxon-name-part><tp:taxon-name-part taxon-name-part-type="species" reg="namling">namling</tp:taxon-name-part></tp:taxon-name></italic> sp. nov. Scale bars: 0.5 mm.</p></caption><graphic xmlns:xlink="http://www.w3.org/1999/xlink" xlink:href="zookeys-1204-155_article-120164__-g019.jpg" position="float" orientation="portrait" xlink:type="simple" id="oo_1062121.jpg"><uri content-type="original_file" xlink:type="simple">https://binary.pensoft.net/fig/1062121</uri></graphic></fig><table-wrap id="T1" position="float" orientation="portrait"><label>Table 1.</label><caption><p>Voucher specimen information.</p></caption><table id="TID0EPXAG" rules="all"><tbody><tr><th rowspan="1" colspan="1"/><th rowspan="1" colspan="1">Species</th><th rowspan="1" colspan="1">Sex</th><th rowspan="1" colspan="1">GenBank accession number</th><th rowspan="1" colspan="1">Sequence length</th></tr><tr><td rowspan="1" colspan="1">
                <bold>1</bold>
              </td><td rowspan="1" colspan="1">
                <italic>
                  <tp:taxon-name><tp:taxon-name-part taxon-name-part-type="genus" reg="Karschia">K.</tp:taxon-name-part><tp:taxon-name-part taxon-name-part-type="species" reg="tibetana">tibetana</tp:taxon-name-part></tp:taxon-name>
                </italic>
              </td><td rowspan="1" colspan="1">Male</td><td rowspan="1" colspan="1">
                <ext-link xmlns:xlink="http://www.w3.org/1999/xlink" xlink:href="PP587316" ext-link-type="gen" xlink:type="simple">PP587316</ext-link>
              </td><td rowspan="1" colspan="1">685</td></tr><tr><td rowspan="1" colspan="1">
                <bold>2</bold>
              </td><td rowspan="1" colspan="1">
                <italic>
                  <tp:taxon-name><tp:taxon-name-part taxon-name-part-type="genus" reg="Karschia">K.</tp:taxon-name-part><tp:taxon-name-part taxon-name-part-type="species" reg="tibetana">tibetana</tp:taxon-name-part></tp:taxon-name>
                </italic>
              </td><td rowspan="1" colspan="1">female</td><td rowspan="1" colspan="1">
                <ext-link xmlns:xlink="http://www.w3.org/1999/xlink" xlink:href="PP594087" ext-link-type="gen" xlink:type="simple">PP594087</ext-link>
              </td><td rowspan="1" colspan="1">687</td></tr><tr><td rowspan="1" colspan="1">
                <bold>3</bold>
              </td><td rowspan="1" colspan="1"><italic><tp:taxon-name><tp:taxon-name-part taxon-name-part-type="genus" reg="Karschia">K.</tp:taxon-name-part><tp:taxon-name-part taxon-name-part-type="species" reg="zhui">zhui</tp:taxon-name-part></tp:taxon-name></italic> sp. nov.</td><td rowspan="1" colspan="1">Male</td><td rowspan="1" colspan="1">
                <ext-link xmlns:xlink="http://www.w3.org/1999/xlink" xlink:href="PP600574" ext-link-type="gen" xlink:type="simple">PP600574</ext-link>
              </td><td rowspan="1" colspan="1">687</td></tr><tr><td rowspan="1" colspan="1">
                <bold>4</bold>
              </td><td rowspan="1" colspan="1"><italic><tp:taxon-name><tp:taxon-name-part taxon-name-part-type="genus" reg="Karschia">K.</tp:taxon-name-part><tp:taxon-name-part taxon-name-part-type="species" reg="zhui">zhui</tp:taxon-name-part></tp:taxon-name></italic> sp. nov.</td><td rowspan="1" colspan="1">Female</td><td rowspan="1" colspan="1">
                <ext-link xmlns:xlink="http://www.w3.org/1999/xlink" xlink:href="PP600573" ext-link-type="gen" xlink:type="simple">PP600573</ext-link>
              </td><td rowspan="1" colspan="1">696</td></tr><tr><td rowspan="1" colspan="1">
                <bold>5</bold>
              </td><td rowspan="1" colspan="1"><italic><tp:taxon-name><tp:taxon-name-part taxon-name-part-type="genus" reg="Karschia">K.</tp:taxon-name-part><tp:taxon-name-part taxon-name-part-type="species" reg="shigatse">shigatse</tp:taxon-name-part></tp:taxon-name></italic> sp. nov.</td><td rowspan="1" colspan="1">Male</td><td rowspan="1" colspan="1">
                <ext-link xmlns:xlink="http://www.w3.org/1999/xlink" xlink:href="PP600575" ext-link-type="gen" xlink:type="simple">PP600575</ext-link>
              </td><td rowspan="1" colspan="1">687</td></tr><tr><td rowspan="1" colspan="1">
                <bold>
                  <italic>6</italic>
                </bold>
              </td><td rowspan="1" colspan="1"><italic><tp:taxon-name><tp:taxon-name-part taxon-name-part-type="genus" reg="Karschia">K.</tp:taxon-name-part><tp:taxon-name-part taxon-name-part-type="species" reg="shigatse">shigatse</tp:taxon-name-part></tp:taxon-name></italic> sp. nov.</td><td rowspan="1" colspan="1">Female</td><td rowspan="1" colspan="1">
                <ext-link xmlns:xlink="http://www.w3.org/1999/xlink" xlink:href="PP600578" ext-link-type="gen" xlink:type="simple">PP600578</ext-link>
              </td><td rowspan="1" colspan="1">683</td></tr><tr><td rowspan="1" colspan="1">
                <bold>7</bold>
              </td><td rowspan="1" colspan="1"><italic><tp:taxon-name><tp:taxon-name-part taxon-name-part-type="genus" reg="Karschia">K.</tp:taxon-name-part><tp:taxon-name-part taxon-name-part-type="species" reg="dingye">dingye</tp:taxon-name-part></tp:taxon-name></italic> sp. nov.</td><td rowspan="1" colspan="1">Male</td><td rowspan="1" colspan="1">
                <ext-link xmlns:xlink="http://www.w3.org/1999/xlink" xlink:href="PP600577" ext-link-type="gen" xlink:type="simple">PP600577</ext-link>
              </td><td rowspan="1" colspan="1">687</td></tr><tr><td rowspan="1" colspan="1">
                <bold>8</bold>
              </td><td rowspan="1" colspan="1"><italic><tp:taxon-name><tp:taxon-name-part taxon-name-part-type="genus" reg="Karschia">K.</tp:taxon-name-part><tp:taxon-name-part taxon-name-part-type="species" reg="dingye">dingye</tp:taxon-name-part></tp:taxon-name></italic> sp. nov.</td><td rowspan="1" colspan="1">Female</td><td rowspan="1" colspan="1">
                <ext-link xmlns:xlink="http://www.w3.org/1999/xlink" xlink:href="PP600576" ext-link-type="gen" xlink:type="simple">PP600576</ext-link>
              </td><td rowspan="1" colspan="1">670</td></tr><tr><td rowspan="1" colspan="1">
                <bold>9</bold>
              </td><td rowspan="1" colspan="1"><italic><tp:taxon-name><tp:taxon-name-part taxon-name-part-type="genus" reg="Karschia">K.</tp:taxon-name-part><tp:taxon-name-part taxon-name-part-type="species" reg="namling">namling</tp:taxon-name-part></tp:taxon-name></italic> sp. nov.</td><td rowspan="1" colspan="1">Male</td><td rowspan="1" colspan="1">
                <ext-link xmlns:xlink="http://www.w3.org/1999/xlink" xlink:href="PP600579" ext-link-type="gen" xlink:type="simple">PP600579</ext-link>
              </td><td rowspan="1" colspan="1">687</td></tr><tr><td rowspan="1" colspan="1">
                <bold>10</bold>
              </td><td rowspan="1" colspan="1"><italic><tp:taxon-name><tp:taxon-name-part taxon-name-part-type="genus" reg="Karschia">K.</tp:taxon-name-part><tp:taxon-name-part taxon-name-part-type="species" reg="namling">namling</tp:taxon-name-part></tp:taxon-name></italic> sp. nov.</td><td rowspan="1" colspan="1">Female</td><td rowspan="1" colspan="1">
                <ext-link xmlns:xlink="http://www.w3.org/1999/xlink" xlink:href="PP600580" ext-link-type="gen" xlink:type="simple">PP600580</ext-link>
              </td><td rowspan="1" colspan="1">688</td></tr><tr><td rowspan="1" colspan="1">
                <bold>11</bold>
              </td><td rowspan="1" colspan="1"><italic><tp:taxon-name><tp:taxon-name-part taxon-name-part-type="genus" reg="Karschia">K.</tp:taxon-name-part><tp:taxon-name-part taxon-name-part-type="species" reg="lhasa">lhasa</tp:taxon-name-part></tp:taxon-name></italic> sp. nov.</td><td rowspan="1" colspan="1">Male</td><td rowspan="1" colspan="1">
                <ext-link xmlns:xlink="http://www.w3.org/1999/xlink" xlink:href="PP600581" ext-link-type="gen" xlink:type="simple">PP600581</ext-link>
              </td><td rowspan="1" colspan="1">683</td></tr><tr><td rowspan="1" colspan="1">
                <bold>12</bold>
              </td><td rowspan="1" colspan="1"><italic><tp:taxon-name><tp:taxon-name-part taxon-name-part-type="genus" reg="Karschia">K.</tp:taxon-name-part><tp:taxon-name-part taxon-name-part-type="species" reg="lhasa">lhasa</tp:taxon-name-part></tp:taxon-name></italic> sp. nov.</td><td rowspan="1" colspan="1">Female</td><td rowspan="1" colspan="1">
                <ext-link xmlns:xlink="http://www.w3.org/1999/xlink" xlink:href="PP600582" ext-link-type="gen" xlink:type="simple">PP600582</ext-link>
              </td><td rowspan="1" colspan="1">682</td></tr></tbody></table></table-wrap><table-wrap id="T2" position="float" orientation="portrait"><label>Table 2.</label><caption><p>Genetic distance among the six species.</p></caption><table id="TID0ETFBG" rules="all"><tbody><tr><th rowspan="1" colspan="1"/><th rowspan="1" colspan="1">
                <italic>
                  <tp:taxon-name><tp:taxon-name-part taxon-name-part-type="genus" reg="Karschia">K.</tp:taxon-name-part><tp:taxon-name-part taxon-name-part-type="species" reg="tibetana">tibetana</tp:taxon-name-part></tp:taxon-name>
                </italic>
              </th><th rowspan="1" colspan="1">
                <italic>
                  <tp:taxon-name><tp:taxon-name-part taxon-name-part-type="genus" reg="Karschia">K.</tp:taxon-name-part><tp:taxon-name-part taxon-name-part-type="species" reg="tibetana">tibetana</tp:taxon-name-part></tp:taxon-name>
                </italic>
              </th><th rowspan="1" colspan="1">
                <italic>
                  <tp:taxon-name><tp:taxon-name-part taxon-name-part-type="genus" reg="Karschia">K.</tp:taxon-name-part><tp:taxon-name-part taxon-name-part-type="species" reg="zhui">zhui</tp:taxon-name-part></tp:taxon-name>
                </italic>
              </th><th rowspan="1" colspan="1">
                <italic>
                  <tp:taxon-name><tp:taxon-name-part taxon-name-part-type="genus" reg="Karschia">K.</tp:taxon-name-part><tp:taxon-name-part taxon-name-part-type="species" reg="zhui">zhui</tp:taxon-name-part></tp:taxon-name>
                </italic>
              </th><th rowspan="1" colspan="1">
                <italic>
                  <tp:taxon-name><tp:taxon-name-part taxon-name-part-type="genus" reg="Karschia">K.</tp:taxon-name-part><tp:taxon-name-part taxon-name-part-type="species" reg="shigatse">shigatse</tp:taxon-name-part></tp:taxon-name>
                </italic>
              </th><th rowspan="1" colspan="1">
                <italic>
                  <tp:taxon-name><tp:taxon-name-part taxon-name-part-type="genus" reg="Karschia">K.</tp:taxon-name-part><tp:taxon-name-part taxon-name-part-type="species" reg="shigatse">shigatse</tp:taxon-name-part></tp:taxon-name>
                </italic>
              </th><th rowspan="1" colspan="1">
                <italic>
                  <tp:taxon-name><tp:taxon-name-part taxon-name-part-type="genus" reg="Karschia">K.</tp:taxon-name-part><tp:taxon-name-part taxon-name-part-type="species" reg="dingye">dingye</tp:taxon-name-part></tp:taxon-name>
                </italic>
              </th><th rowspan="1" colspan="1">
                <italic>
                  <tp:taxon-name><tp:taxon-name-part taxon-name-part-type="genus" reg="Karschia">K.</tp:taxon-name-part><tp:taxon-name-part taxon-name-part-type="species" reg="dingye">dingye</tp:taxon-name-part></tp:taxon-name>
                </italic>
              </th><th rowspan="1" colspan="1">
                <italic>
                  <tp:taxon-name><tp:taxon-name-part taxon-name-part-type="genus" reg="Karschia">K.</tp:taxon-name-part><tp:taxon-name-part taxon-name-part-type="species" reg="namling">namling</tp:taxon-name-part></tp:taxon-name>
                </italic>
              </th><th rowspan="1" colspan="1">
                <italic>
                  <tp:taxon-name><tp:taxon-name-part taxon-name-part-type="genus" reg="Karschia">K.</tp:taxon-name-part><tp:taxon-name-part taxon-name-part-type="species" reg="namling">namling</tp:taxon-name-part></tp:taxon-name>
                </italic>
              </th><th rowspan="1" colspan="1">
                <italic>
                  <tp:taxon-name><tp:taxon-name-part taxon-name-part-type="genus" reg="Karschia">K.</tp:taxon-name-part><tp:taxon-name-part taxon-name-part-type="species" reg="lhasa">lhasa</tp:taxon-name-part></tp:taxon-name>
                </italic>
              </th><th rowspan="1" colspan="1">
                <italic>
                  <tp:taxon-name><tp:taxon-name-part taxon-name-part-type="genus" reg="Karschia">K.</tp:taxon-name-part><tp:taxon-name-part taxon-name-part-type="species" reg="lhasa">lhasa</tp:taxon-name-part></tp:taxon-name>
                </italic>
              </th></tr><tr><td rowspan="1" colspan="1">
                <italic>
                  <tp:taxon-name><tp:taxon-name-part taxon-name-part-type="genus" reg="Karschia">K.</tp:taxon-name-part><tp:taxon-name-part taxon-name-part-type="species" reg="tibetana">tibetana</tp:taxon-name-part></tp:taxon-name>
                </italic>
              </td><td rowspan="1" colspan="1"/><td rowspan="1" colspan="1"/><td rowspan="1" colspan="1"/><td rowspan="1" colspan="1"/><td rowspan="1" colspan="1"/><td rowspan="1" colspan="1"/><td rowspan="1" colspan="1"/><td rowspan="1" colspan="1"/><td rowspan="1" colspan="1"/><td rowspan="1" colspan="1"/><td rowspan="1" colspan="1"/><td rowspan="1" colspan="1"/></tr><tr><td rowspan="1" colspan="1">
                <italic>
                  <tp:taxon-name><tp:taxon-name-part taxon-name-part-type="genus" reg="Karschia">K.</tp:taxon-name-part><tp:taxon-name-part taxon-name-part-type="species" reg="tibetana">tibetana</tp:taxon-name-part></tp:taxon-name>
                </italic>
              </td><td rowspan="1" colspan="1">0.88%</td><td rowspan="1" colspan="1"/><td rowspan="1" colspan="1"/><td rowspan="1" colspan="1"/><td rowspan="1" colspan="1"/><td rowspan="1" colspan="1"/><td rowspan="1" colspan="1"/><td rowspan="1" colspan="1"/><td rowspan="1" colspan="1"/><td rowspan="1" colspan="1"/><td rowspan="1" colspan="1"/><td rowspan="1" colspan="1"/></tr><tr><td rowspan="1" colspan="1">
                <italic>
                  <tp:taxon-name><tp:taxon-name-part taxon-name-part-type="genus" reg="Karschia">K.</tp:taxon-name-part><tp:taxon-name-part taxon-name-part-type="species" reg="zhui">zhui</tp:taxon-name-part></tp:taxon-name>
                </italic>
              </td><td rowspan="1" colspan="1">11.45%</td><td rowspan="1" colspan="1">11.16%</td><td rowspan="1" colspan="1"/><td rowspan="1" colspan="1"/><td rowspan="1" colspan="1"/><td rowspan="1" colspan="1"/><td rowspan="1" colspan="1"/><td rowspan="1" colspan="1"/><td rowspan="1" colspan="1"/><td rowspan="1" colspan="1"/><td rowspan="1" colspan="1"/><td rowspan="1" colspan="1"/></tr><tr><td rowspan="1" colspan="1">
                <italic>
                  <tp:taxon-name><tp:taxon-name-part taxon-name-part-type="genus" reg="Karschia">K.</tp:taxon-name-part><tp:taxon-name-part taxon-name-part-type="species" reg="zhui">zhui</tp:taxon-name-part></tp:taxon-name>
                </italic>
              </td><td rowspan="1" colspan="1">11.31%</td><td rowspan="1" colspan="1">11.01%</td><td rowspan="1" colspan="1">0.15%</td><td rowspan="1" colspan="1"/><td rowspan="1" colspan="1"/><td rowspan="1" colspan="1"/><td rowspan="1" colspan="1"/><td rowspan="1" colspan="1"/><td rowspan="1" colspan="1"/><td rowspan="1" colspan="1"/><td rowspan="1" colspan="1"/><td rowspan="1" colspan="1"/></tr><tr><td rowspan="1" colspan="1">
                <italic>
                  <tp:taxon-name><tp:taxon-name-part taxon-name-part-type="genus" reg="Karschia">K.</tp:taxon-name-part><tp:taxon-name-part taxon-name-part-type="species" reg="shigatse">shigatse</tp:taxon-name-part></tp:taxon-name>
                </italic>
              </td><td rowspan="1" colspan="1">10.57%</td><td rowspan="1" colspan="1">10.28%</td><td rowspan="1" colspan="1">10.87%</td><td rowspan="1" colspan="1">10.72%</td><td rowspan="1" colspan="1"/><td rowspan="1" colspan="1"/><td rowspan="1" colspan="1"/><td rowspan="1" colspan="1"/><td rowspan="1" colspan="1"/><td rowspan="1" colspan="1"/><td rowspan="1" colspan="1"/><td rowspan="1" colspan="1"/></tr><tr><td rowspan="1" colspan="1">
                <italic>
                  <tp:taxon-name><tp:taxon-name-part taxon-name-part-type="genus" reg="Karschia">K.</tp:taxon-name-part><tp:taxon-name-part taxon-name-part-type="species" reg="shigatse">shigatse</tp:taxon-name-part></tp:taxon-name>
                </italic>
              </td><td rowspan="1" colspan="1">11.16%</td><td rowspan="1" colspan="1">10.57%</td><td rowspan="1" colspan="1">10.57%</td><td rowspan="1" colspan="1">10.57%</td><td rowspan="1" colspan="1">2.20%</td><td rowspan="1" colspan="1"/><td rowspan="1" colspan="1"/><td rowspan="1" colspan="1"/><td rowspan="1" colspan="1"/><td rowspan="1" colspan="1"/><td rowspan="1" colspan="1"/><td rowspan="1" colspan="1"/></tr><tr><td rowspan="1" colspan="1">
                <italic>
                  <tp:taxon-name><tp:taxon-name-part taxon-name-part-type="genus" reg="Karschia">K.</tp:taxon-name-part><tp:taxon-name-part taxon-name-part-type="species" reg="dingye">dingye</tp:taxon-name-part></tp:taxon-name>
                </italic>
              </td><td rowspan="1" colspan="1">12.79%</td><td rowspan="1" colspan="1">12.50%</td><td rowspan="1" colspan="1">9.71%</td><td rowspan="1" colspan="1">9.85%</td><td rowspan="1" colspan="1">8.53%</td><td rowspan="1" colspan="1">8.09%</td><td rowspan="1" colspan="1"/><td rowspan="1" colspan="1"/><td rowspan="1" colspan="1"/><td rowspan="1" colspan="1"/><td rowspan="1" colspan="1"/><td rowspan="1" colspan="1"/></tr><tr><td rowspan="1" colspan="1">
                <italic>
                  <tp:taxon-name><tp:taxon-name-part taxon-name-part-type="genus" reg="Karschia">K.</tp:taxon-name-part><tp:taxon-name-part taxon-name-part-type="species" reg="dingye">dingye</tp:taxon-name-part></tp:taxon-name>
                </italic>
              </td><td rowspan="1" colspan="1">12.99%</td><td rowspan="1" colspan="1">12.69%</td><td rowspan="1" colspan="1">9.82%</td><td rowspan="1" colspan="1">9.97%</td><td rowspan="1" colspan="1">8.61%</td><td rowspan="1" colspan="1">8.16%</td><td rowspan="1" colspan="1">0.30%</td><td rowspan="1" colspan="1"/><td rowspan="1" colspan="1"/><td rowspan="1" colspan="1"/><td rowspan="1" colspan="1"/><td rowspan="1" colspan="1"/></tr><tr><td rowspan="1" colspan="1">
                <italic>
                  <tp:taxon-name><tp:taxon-name-part taxon-name-part-type="genus" reg="Karschia">K.</tp:taxon-name-part><tp:taxon-name-part taxon-name-part-type="species" reg="namling">namling</tp:taxon-name-part></tp:taxon-name>
                </italic>
              </td><td rowspan="1" colspan="1">8.52%</td><td rowspan="1" colspan="1">8.22%</td><td rowspan="1" colspan="1">11.31%</td><td rowspan="1" colspan="1">11.45%</td><td rowspan="1" colspan="1">11.60%</td><td rowspan="1" colspan="1">11.60%</td><td rowspan="1" colspan="1">11.91%</td><td rowspan="1" colspan="1">12.39%</td><td rowspan="1" colspan="1"/><td rowspan="1" colspan="1"/><td rowspan="1" colspan="1"/><td rowspan="1" colspan="1"/></tr><tr><td rowspan="1" colspan="1">
                <italic>
                  <tp:taxon-name><tp:taxon-name-part taxon-name-part-type="genus" reg="Karschia">K.</tp:taxon-name-part><tp:taxon-name-part taxon-name-part-type="species" reg="namling">namling</tp:taxon-name-part></tp:taxon-name>
                </italic>
              </td><td rowspan="1" colspan="1">8.52%</td><td rowspan="1" colspan="1">8.22%</td><td rowspan="1" colspan="1">11.31%</td><td rowspan="1" colspan="1">11.45%</td><td rowspan="1" colspan="1">11.60%</td><td rowspan="1" colspan="1">11.60%</td><td rowspan="1" colspan="1">11.91%</td><td rowspan="1" colspan="1">12.39%</td><td rowspan="1" colspan="1">0%</td><td rowspan="1" colspan="1"/><td rowspan="1" colspan="1"/><td rowspan="1" colspan="1"/></tr><tr><td rowspan="1" colspan="1">
                <italic>
                  <tp:taxon-name><tp:taxon-name-part taxon-name-part-type="genus" reg="Karschia">K.</tp:taxon-name-part><tp:taxon-name-part taxon-name-part-type="species" reg="lhasa">lhasa</tp:taxon-name-part></tp:taxon-name>
                </italic>
              </td><td rowspan="1" colspan="1">12.33%</td><td rowspan="1" colspan="1">12.04%</td><td rowspan="1" colspan="1">11.60%</td><td rowspan="1" colspan="1">11.75%</td><td rowspan="1" colspan="1">12.92%</td><td rowspan="1" colspan="1">12.33%</td><td rowspan="1" colspan="1">10.59%</td><td rowspan="1" colspan="1">10.88%</td><td rowspan="1" colspan="1">12.78%</td><td rowspan="1" colspan="1">12.78%</td><td rowspan="1" colspan="1"/><td rowspan="1" colspan="1"/></tr><tr><td rowspan="1" colspan="1">
                <italic>
                  <tp:taxon-name><tp:taxon-name-part taxon-name-part-type="genus" reg="Karschia">K.</tp:taxon-name-part><tp:taxon-name-part taxon-name-part-type="species" reg="lhasa">lhasa</tp:taxon-name-part></tp:taxon-name>
                </italic>
              </td><td rowspan="1" colspan="1">12.33%</td><td rowspan="1" colspan="1">12.04%</td><td rowspan="1" colspan="1">11.60%</td><td rowspan="1" colspan="1">11.75%</td><td rowspan="1" colspan="1">12.92%</td><td rowspan="1" colspan="1">12.33%</td><td rowspan="1" colspan="1">10.59%</td><td rowspan="1" colspan="1">10.88%</td><td rowspan="1" colspan="1">12.78%</td><td rowspan="1" colspan="1">12.78%</td><td rowspan="1" colspan="1">0%</td><td rowspan="1" colspan="1"/></tr></tbody></table></table-wrap><fig id="F2" position="float" orientation="portrait"><object-id xmlns:xlink="http://www.w3.org/1999/xlink" content-type="doi" xlink:type="simple">10.3897/zookeys.1204.120164.figure2</object-id><object-id xmlns:xlink="http://www.w3.org/1999/xlink" content-type="arpha" xlink:type="simple">61DA6610-4045-5FEF-A0A0-67B3B3DBD5AF</object-id><label>Figure 2.</label><caption><p>Habitat where <italic><tp:taxon-name><tp:taxon-name-part taxon-name-part-type="genus" reg="Karschia">K.</tp:taxon-name-part><tp:taxon-name-part taxon-name-part-type="species" reg="dingye">dingye</tp:taxon-name-part></tp:taxon-name></italic> sp. nov. (<bold>A, B</bold>), <italic><tp:taxon-name><tp:taxon-name-part taxon-name-part-type="genus" reg="Karschia">K.</tp:taxon-name-part><tp:taxon-name-part taxon-name-part-type="species" reg="lhasa">lhasa</tp:taxon-name-part></tp:taxon-name></italic> sp. nov. (<bold>C</bold>), <italic><tp:taxon-name><tp:taxon-name-part taxon-name-part-type="genus" reg="Karschia">K.</tp:taxon-name-part><tp:taxon-name-part taxon-name-part-type="species" reg="shigatse">shigatse</tp:taxon-name-part></tp:taxon-name></italic> sp. nov. (<bold>E–G</bold>) and <italic><tp:taxon-name><tp:taxon-name-part taxon-name-part-type="genus" reg="Karschia">K.</tp:taxon-name-part><tp:taxon-name-part taxon-name-part-type="species" reg="namling">namling</tp:taxon-name-part></tp:taxon-name></italic> sp. nov. (<bold>H</bold>) have been found. <bold>A, B</bold> Xizang, Dingye County, Gyangkar Town <bold>C</bold> Xizang, Lhasa City, Maizhokunggar County <bold>D</bold> Xizang, Lhasa City, Drepung Monastery <bold>E, F</bold> Xizang, Nyalam County, Mainqu Town <bold>G</bold> Xizang, Gyirong County, Zheba Town <bold>H</bold> Xizang, Namling County, Nubma Town.</p></caption><graphic xmlns:xlink="http://www.w3.org/1999/xlink" xlink:href="zookeys-1204-155_article-120164__-g002.jpg" position="float" orientation="portrait" xlink:type="simple" id="oo_1062104.jpg"><uri content-type="original_file" xlink:type="simple">https://binary.pensoft.net/fig/1062104</uri></graphic></fig></tp:treatment-sec></tp:taxon-treatment>
